# Supplementary material for: Reproducible and fully automated testing of nocifensive behavior in mice
Source: Cell Rep Methods. 2023 Nov 21;3(12):100650. doi: 10.1016/j.crmeth.2023.100650 (PMC10783627; doi:10.1016/j.crmeth.2023.100650)
Supplement: Data S1. Sample spreadsheet of fully automated tests with linked videos, related to Figure 7 [file mmc2.zip]

Archive with 43 entries (40 files):
- TrpV1-ChR2_Example/Cage43.hdf5
- TrpV1-ChR2_Example/Cage43_latencies.xlsx
- TrpV1-ChR2_Example/Cage43_plots/
- TrpV1-ChR2_Example/Cage43_plots/mouseF11.png
- TrpV1-ChR2_Example/Cage43_plots/mouseF12.png
- TrpV1-ChR2_Example/Cage43_plots/mouseF13.png
- TrpV1-ChR2_Example/Cage43_plots/mouseF14.png
- TrpV1-ChR2_Example/Cage43_plots/mouseF21.png
- TrpV1-ChR2_Example/Cage43_plots/mouseF22.png
- TrpV1-ChR2_Example/Cage43_plots/mouseF23.png
- TrpV1-ChR2_Example/Cage43_plots/mouseF24.png
- TrpV1-ChR2_Example/Cage43_plots/mouseF25.png
- TrpV1-ChR2_Example/Cage43_plots/mouseF31.png
- TrpV1-ChR2_Example/Cage43_plots/mouseF32.png
- TrpV1-ChR2_Example/Cage43_plots/mouseF33.png
- TrpV1-ChR2_Example/Cage43_plots/mouseF34.png
- TrpV1-ChR2_Example/Cage43_tracking_videos/
- TrpV1-ChR2_Example/Cage43_tracking_videos/Cage43_F1_trial1_tracking.avi
- TrpV1-ChR2_Example/Cage43_tracking_videos/Cage43_F1_trial2_tracking.avi
- TrpV1-ChR2_Example/Cage43_tracking_videos/Cage43_F1_trial3_tracking.avi
- TrpV1-ChR2_Example/Cage43_tracking_videos/Cage43_F1_trial4_tracking.avi
- TrpV1-ChR2_Example/Cage43_tracking_videos/Cage43_F2_trial1_tracking.avi
- TrpV1-ChR2_Example/Cage43_tracking_videos/Cage43_F2_trial2_tracking.avi
- TrpV1-ChR2_Example/Cage43_tracking_videos/Cage43_F2_trial3_tracking.avi
- TrpV1-ChR2_Example/Cage43_tracking_videos/Cage43_F2_trial4_tracking.avi
- TrpV1-ChR2_Example/Cage43_tracking_videos/Cage43_F2_trial5_tracking.avi
- TrpV1-ChR2_Example/Cage43_tracking_videos/Cage43_F3_trial1_tracking.avi
- TrpV1-ChR2_Example/Cage43_tracking_videos/Cage43_F3_trial2_tracking.avi
- TrpV1-ChR2_Example/Cage43_tracking_videos/Cage43_F3_trial3_tracking.avi
- TrpV1-ChR2_Example/Cage43_videos/
- TrpV1-ChR2_Example/Cage43_videos/Cage43_mouseF1_trial1.avi
- TrpV1-ChR2_Example/Cage43_videos/Cage43_mouseF1_trial2.avi
- TrpV1-ChR2_Example/Cage43_videos/Cage43_mouseF1_trial3.avi
- TrpV1-ChR2_Example/Cage43_videos/Cage43_mouseF1_trial4.avi
- TrpV1-ChR2_Example/Cage43_videos/Cage43_mouseF2_trial1.avi
- TrpV1-ChR2_Example/Cage43_videos/Cage43_mouseF2_trial2.avi
- TrpV1-ChR2_Example/Cage43_videos/Cage43_mouseF2_trial3.avi
- TrpV1-ChR2_Example/Cage43_videos/Cage43_mouseF2_trial4.avi
- TrpV1-ChR2_Example/Cage43_videos/Cage43_mouseF2_trial5.avi
- TrpV1-ChR2_Example/Cage43_videos/Cage43_mouseF3_trial1.avi
- TrpV1-ChR2_Example/Cage43_videos/Cage43_mouseF3_trial2.avi
- TrpV1-ChR2_Example/Cage43_videos/Cage43_mouseF3_trial3.avi
- TrpV1-ChR2_Example/Cage43_videos/Cage43_mouseF3_trial4.avi
