# Supplementary material for: Reproducible and fully automated testing of nocifensive behavior in mice
Source: Cell Rep Methods. 2023 Nov 21;3(12):100650. doi: 10.1016/j.crmeth.2023.100650 (PMC10783627; doi:10.1016/j.crmeth.2023.100650)
Supplement: Data S1. Sample spreadsheet of fully automated tests with linked videos, related to Figure 7 [file mmc2.zip › TrpV1-ChR2_Example/Cage43_latencies.xlsx]

## Sheet: Cage43_latencies
Mouse	Trial	Datetime	Waveform	Blue Voltage (V)	Blue Power (mW)	Stimulus Length (ms)	Latency (ms)	Good Trial	Comments	Video File	Plot File
mouseF1	1	2023-09-07 11:48:42	Pulse	0.075	1.64474	100		1	Automatic Detection	Video Link	Plot Link
mouseF1	2	2023-09-07 11:59:18	Pulse	0.275	6.0307	100	117	1	Automatic Detection	Video Link	Plot Link
mouseF1	3	2023-09-07 12:23:45	Pulse	0.65	14.2544	100	29	1	Automatic Detection	Video Link	Plot Link
mouseF1	4	2023-09-07 12:33:18	Ramp	0.5	10.9649	15000		1	Automatic Detection	Video Link	Plot Link
mouseF2	1	2023-09-07 11:51:54	Pulse	0.075	1.64474	100		1	Automatic Detection	Video Link	Plot Link
mouseF2	2	2023-09-07 12:04:38	Pulse	0.275	6.0307	100	-754	0	Automatic Detection	Video Link	Plot Link
mouseF2	3	2023-09-07 12:06:02	Pulse	0.275	6.0307	100	129	1	Automatic Detection	Video Link	Plot Link
mouseF2	4	2023-09-07 12:15:07	Pulse	0.65	14.2544	100	31	1	Automatic Detection	Video Link	Plot Link
mouseF2	5	2023-09-07 12:25:14	Ramp	0.5	10.9649	15000		1	Automatic Detection	Video Link	Plot Link
mouseF3	1	2023-09-07 11:53:38	Pulse	0.075	1.64474	100	118	1	Automatic Detection	Video Link	Plot Link
mouseF3	2	2023-09-07 12:07:09	Pulse	0.275	6.0307	100	35	1	Automatic Detection	Video Link	Plot Link
mouseF3	3	2023-09-07 12:18:23	Pulse	0.65	14.2544	100	28.2888	1	Automatic Detection	Video Link	Plot Link
mouseF3	4	2023-09-07 12:28:03	Ramp	0.5	10.9649	15000	4311.29	1	Automatic Detection	Video Link	Plot Link
